# Supplementary material for: Nur77 suppresses hepatocellular carcinoma via switching glucose metabolism toward gluconeogenesis through attenuating phosphoenolpyruvate carboxykinase sumoylation
Source: Nat Commun. 2017 Feb 27;8:14420. doi: 10.1038/ncomms14420 (PMC5333363; doi:10.1038/ncomms14420)
Supplement: Supplementary Data 1 — Clinical pathological information of HCC samples. [file ncomms14420-s2.xlsx]

## Sheet: IHC score
Supplementary Data 1. Clinical pathological information of HCC samples
No.	Disease specific survival (1=death, 0=alive)	Disease specific survival in months	Gender	Age	Tumor size(cm)	Clinical staging (AJCC 7th edition)	IRS of Nur77 (carcinoma)	IRS of Nur77(para-carcinoma)	IRS of PEPCK1	IRS of nuclear Snail	IRS of PCNA
1	1	22	man	61	4.9×3.8×3	Ⅱ	0	6.66667	0	8	6
2	0	44	man	56	5×5×3	Ⅱ	5	9.33333	6.33333	6	8.66667
3	1	26	man	48	9×8×8	Ⅲ	1.66667	4	2.33333	9.33333	9
4	1	31	man	39	3.5×3×2.5	Ⅱ	0.333333	4.66667	0.666667	8.66667	6.66667
5	1	5	man	48	15×10×7	Ⅲ	2.66667	9.66667	1.66667	8.33333	6.66667
6	1	12	man	50	15×14×8	Ⅲ	2.66667	6.33333	2.33333	8.33333	11
7	1	36	woman	54	7×6.5×6	Ⅱ	0	3.66667	0	10	9.66667
8	1	18	woman	57	4.5×4.5×4.5	Ⅱ	4.66667	8	2.33333	5.33333	3.66667
9	0	43	woman	40	13×10×8	Ⅲ	4	10.6667	4	0	8
10	1	26	man	50	15×9×8	Ⅲ	2.33333	4.66667	1.66667	8.33333	3.66667
11	1	4	man	50	28×17×10	Ⅲ	4	10.6667	4.66667	7.66667	2.33333
12	1	37	man	56	6.5×5×4	Ⅲ	3	6	3.66667	8	5
13	0	41	woman	71	4.5×4.5×4	Ⅱ	4.66667	9.33333	5.33333	7.33333	3.66667
14	1	6	man	51	7×5.5×4.8	Ⅱ	3	9	2.33333	7	7.33333
15	1	32	man	73	11×9×7	Ⅲ	2.66667	6	4.66667	8.33333	6
16	1	19	man	46	5.5×4.5×2.5	Ⅱ	2.66667	6	2	8	7.66667
17	1	36	man	39	9×6×4	Ⅲ	1.66667	4.33333	2	9	11
18	1	26	man	41	10.5×10×7	Ⅲ	0	3	0	12	8.66667
19	1	0	man	56	9×8×8	Ⅲ	0	5	1	7.33333	8.66667
20	0	39	man	56	3×2×2	Ⅰ	0	7.33333	0	12	11
21	0	39	man	62	3.5×3×3	Ⅱ	1.33333	9.33333	3.66667	11	8.66667
22	1	8	man	48	11×9×7	Ⅲ	2.33333	2.66667	3	10	6.66667
23	0	39	man	44	1.5×1.3×1.2	Ⅱ	3	4.66667	3.33333	8.33333	8
24	0	39	woman	66	3.5×2.5×2.5	Ⅱ	7.33333	6	4	4.66667	2.33333
25	0	38	man	53	6×5×4	Ⅱ	1.66667	4	1.33333	7	7.66667
26	1	9	man	47	8.5×6×4.5	Ⅲ	0	5	0	8.66667	3
27	0	38	man	53	9×8.5×4	Ⅲ	7	7	5	5	2.33333
28	1	10	man	54	11.5×11×10	Ⅲ	2	5	2.66667	7.66667	5.33333
29	0	37	man	72	3×2×2	Ⅰ	5.33333	2.66667	5.33333	4	9.66667
30	1	11	woman	60	7×7×7	Ⅱ	0	3.33333	2.66667	8.33333	8
31	0	36	man	45	4.5×4×4	Ⅱ	0	2.66667	0	10.5	8.66667
32	0	36	man	53	7×5×5	Ⅱ	0	1.66667	2.33333	8.33333	9.66667
33	1	20	man	53	10×6×4	Ⅲ	0.666667	3	3	2	7.66667
34	0	35	man	43	5.5×5×3.5	Ⅱ	2.66667	6.33333	1.66667	8	11
35	0	34	man	51	3×2.5×2	Ⅱ	1.33333	3.33333	3	8.33333	8
36	0	34	man	58	20×15×9	Ⅲ	2.66667	4.33333	2.33333	4.66667	4
37	0	34	woman	65	6×5.5×5.5；1.7×1.5×1.5；2.5×2.5×2.3	Ⅲ	0	8	1	5.33333	7
38	0	32	man	61	2×2×2；5×5×5	Ⅲ	1	2.33333	3	8	11
39	1	2	man	67	22×18×6	Ⅲ	2	7	0.666667	6.66667	6.66667
40	1	18	man	40	7×6.5×4	Ⅲ	1.66667	6.66667	3	8.66667	7
41	1	18	man	38	diameter 0.5；diameter:10	Ⅲ	2	5.66667	6.66667	8	8.33333
42	0	32	woman	54	3.5×3×3	Ⅱ	2.66667	6	5	8	10.6667
43	1	0	man	62	3.5×3×2	Ⅱ	2.33333	7	2	9	4.66667
44	0	30	man	59	1×0.5×0.5	Ⅰ	5	9.33333	4.33333	1.66667	2.66667
45	1	26	man	55	7×4.5×4	Ⅱ	3.66667	6.33333	3.33333	8.66667	3.66667
46	1	22	man	45	15×10×10	Ⅲ	2	3.66667	6.66667	9	5.33333
47	0	29	man	61	12×12×9	Ⅲ	3.33333	8.66667	4.66667	7.66667	7.66667
48	0	29	man	61	3×2.5×1.5	Ⅱ	7.33333	8	6	6	3
49	0	29	man	65	5.5×5×3.5	Ⅱ	5.33333	12	6	2	2
50	0	28	woman	76	17×10×6	Ⅲ	3.66667	9.66667	0.666667	1.33333	4.33333
51	0	28	man	47	6.5×6×5	Ⅱ	0	9.33333	0	10	7.66667
52	0	27	man	53	11×9×7	Ⅲ	3	3	4.33333	11	5.33333
53	0	27	man	48	4.5×4×4	Ⅱ	1.66667	7.33333	2.66667	9	8
54	1	14	man	68	20×13×9	Ⅲ	3	8	2.33333	8	4.33333
55	0	26	man	66	4.5×4.5×4	Ⅱ	4	9.33333	1.66667	7.66667	3.66667
56	1	24	man	54	4.5×4.5×2.7	Ⅱ	1	9.33333	2.66667	10	7
57	1	19	man	66	5×4×3	Ⅱ	3	8.66667	2.66667	8.66667	4.33333
58	0	26	man	63	3×3×2	Ⅰ	3	2	6.66667	9	3
59	0	25	man	39	2.5×2×1.5	Ⅰ	5	5.66667	3.66667	1	2
60	1	23	man	66	4×3×3;1×0.8×0.8	Ⅱ	6.66667	9.66667	7	0	1.33333
61	1	9	man	49	5×4×4	Ⅱ	4.66667	8	4	0	1.33333
62	0	25	man	37	18×12×9	Ⅲ	5.33333	9.33333	5.33333	5.33333	1.66667
63	0	25	man	65	5×4×3	Ⅱ	2.66667	2.33333	3	8.33333	6.33333
64	0	25	man	59	7×5×5	Ⅱ	0.666667	7.33333	2.33333	11	8.66667
65	1	24	man	55	4×3×3	Ⅱ	2.33333	4.33333	4	10	8
66	0	24	woman	43	9×8×5	Ⅲ	2.66667	9.33333	2.33333	8	5.66667
67	0	44	woman	60	9×9×7	Ⅲ	6.66667	9.66667	6	7
68	0	43	woman	59	2.5×2×1.5	Ⅰ	3.33333	2.66667	3.33333	6.66667
69	1	11	woman	66	4×3×3	Ⅱ	3	7	1	8.33333
70	0	43	woman	53	3×2.5×2.5	Ⅱ	0	6	1	8.66667
71	0	40	man	55	2.5×2.2×2.2	Ⅱ	2	7.33333	3.66667	10
72	0	40	man	55	5.5×5×4	Ⅱ	3.33333	3.66667	3.33333	12
73	1	7	man	28	6×5×4	Ⅱ	3.33333	4.33333	3.33333	7
74	1	12	man	63	4×3×2.5	Ⅱ	3	3.33333	2	7
75	0	37	man	44	7.5×5×4.5	Ⅱ	6	2	5.33333	1.5
76	0	37	woman	47	7.5×5.5×4.5	Ⅱ	2.66667	6.66667	1.66667	6.66667
77	1	25	man	48	5×5×3	Ⅱ	2.66667	6	3	7.5
78	0	32	man	56	4×3×2.5	Ⅱ	8	6.66667	5.33333	4
79	0	29	man	57	2.5×2.5×2	Ⅰ	8	3.66667	8	2
80	0	27	man	55	4×4×2.5	Ⅱ	2.33333	8	1.66667	12
81	0	27	man	49	3×2.5×2.5；2×2×2	Ⅱ	2	8.66667	2.66667	8
82	0	26	man	64	5×4×3	Ⅱ	4	10.6667	3.33333	1
83	0	80	man	80	3×2.5×2	Ⅲ	4.66667	9.66667
84	1	14	man	71	11×8×7	Ⅲ	3.33333	9.33333
85	1	49	man	55	15×8.5×6.5	Ⅲ	2.66667	3.66667
86	1	29	man	51	5.5×5.5×3.5	Ⅱ	8.33333	10.6667
87	1	25	woman	48	11×6×6	Ⅲ	4.66667	7.33333
88	1	11	man	57	19×18×10	Ⅲ	4.33333	10.6667
89	1	57	man	42	4×3×3	Ⅱ	3	8.66667
90	1	6	man	37	8×7×6	Ⅲ	3	10
91	1	30	man	52	14×10×10	Ⅲ	1.66667	12
92	0	55	man	55	7×6×5	Ⅱ	9.66667	6
93	1	16	woman	54	3×3×2	Ⅱ	8	9.66667
94	1	6	man	54	0.5～3×2.5×2	Ⅲ	4.66667	7.66667
95	1	10	woman	44	22×13×10	Ⅲ	3	8
96	0	46	man	47	4×3.5×3.5	Ⅱ	6.66667	9.33333
97	0	79	man	67	3×2.5×2	Ⅱ	3.33333	1
98	1	11	man	65	9×8×8	Ⅲ	2.66667	6.66667
99	0	78	man	58	14×10×7	Ⅱ	3.66667	3.66667
100	0	77	man	40	1.8×1.5×1.2	Ⅰ	9.66667	10.6667
101	1	11	man	49	left4.5×3.5×3.5,right5×2.5×2.5	Ⅲ	3.33333	6
102	1	4	man	49	1×1×1～7×5×5	Ⅲ	3	6
103	0	74	man	58	2×1.5×1.5	Ⅰ	8.66667	9
104	1	43	man	69	4×3.5×3	Ⅲ	3.66667	7
105	0	73	woman	44	2×1.5×1.5，1.5×1.5×1	Ⅱ	4.66667	6
106	0	73	woman	58	2.5×2.5×2	Ⅰ	8.66667	10.6667
107	1	2	woman	57	4×3.5×3	Ⅱ	2	5
108	0	69	man	52	2.5×2.5×2.3	Ⅰ	2	6.66667
109	1	29	man	57	4×4×4，3×3×3	Ⅱ	3.66667	9.66667
110	0	67	man	43	1.5×1×1	Ⅰ	3.33333	2.33333
111	1	4	man	56	13×7×4	Ⅲ	2.33333	8.66667
112	1	16	man	46	18×13×7	Ⅲ	1	6.33333
113	0	66	man	52	16×14×6	Ⅲ	6.33333	8
114	1	4	man	53	2.5×2×2	Ⅰ	5	3.33333
115	1	8	man	48	7×5×5	Ⅲ	0	7.33333
116	1	6	man	56	13×11×5	Ⅲ	1	8.66667
117	1	17	man	54	4.5×4.5×4	Ⅱ	5.33333	6.66667
118	1	14	man	56	4×4×4	Ⅱ	6	3
119	1	4	man	43	15×13×9	Ⅲ	2.33333	10.6667
120	0	62	man	61	1.5×1.5×1	Ⅰ	4.66667	10.6667
121	1	5	man	49	right：9×6×4；left：2.8×2.5×1	Ⅲ	3	6
122	1	1	man	68	12×9×9	Ⅲ	2.33333	10.6667
123	1	43	man	61	2×2×1.5	Ⅰ	2.66667	5.33333
124	0	57	man	54	3.5×3×2.5	Ⅱ	8	10.6667
125	0	57	man	48	6×5.5×5	Ⅱ	0.333333	9
126	0	57	man	48	3×3×3	Ⅱ	0.333333	10.6667
127	0	57	woman	65	7×4×4	Ⅱ	7.33333	10.6667
128	0	57	man	70	4×4×35×4×4	Ⅱ	3.66667	8.66667
129	1	17	man	39	10×8×7	Ⅲ	3.66667	7
130	0	57	man	70	2×2×2	Ⅰ	3	9.66667
131	1	17	man	51	10×7×7	Ⅲ	5.33333	6
132	1	7	man	38	15×14×12	Ⅲ	3.66667	10.6667
133	1	15	man	53	5×4×4	Ⅱ	5.33333	9.33333
134	1	34	man	67	2.5×2.5×2.5	Ⅰ	5.33333	5.33333
135	1	32	man	57	14×9×6	Ⅲ	3	9
136	0	55	man	52	9×5×3	Ⅲ	3.33333	6
137	0	55	man	50	11×11×10	Ⅲ	0	6.66667
138	0	54	man	54	3×2.5×1.7	Ⅱ	2.33333	4
139	1	5	man	51	3.5×3×2.5	Ⅱ	3	8.66667
140	1	4	man	65	13×10×4	Ⅲ	1.66667	10
141	0	54	man	34	15×6×4	Ⅲ	6	8.33333
142	0	54	man	50	4×3.5×2	Ⅱ	7.33333	9.66667
143	1	28	man	63	9×9×8.5	Ⅲ	5.33333	3
144	0	51	man	49	3.5×3.5×3	Ⅱ	4.66667	7.33333
145	0	51	man	55	4×4×3.5	Ⅱ	3.33333	10.6667
146	0	50	man	40	9.5×8×5	Ⅲ	3	10.6667
147	0	50	man	59	13×12×10	Ⅲ	2.33333	7.66667
148	1	16	man	25	10×7.5×5	Ⅲ	2.33333	12
149	1	5	man	40	22×12×6	Ⅲ	2.66667	2.66667
150	0	50	man	63	9.5×5.5×4	Ⅲ	8	8
151	1	25	man	26	8×5×5	Ⅱ	4	6.66667
152	0	49	man	63	7.5×5×4.5	Ⅱ	4.33333	7.33333
153	0	47	man	73	3×3×3	Ⅰ	4.66667	11
154	1	5	man	56	4×4×2.5	Ⅱ	3	5.33333
155	1	30	man	62	4.5×3.5×3.5	Ⅱ	1.5	12
156	1	19	man	57	5.5×5×2	Ⅲ	6.66667	7.66667
157	1	10	man	59	6×4×4	Ⅲ	3	7.33333
158	0	46	woman	70	4.5×3×1	Ⅲ	4	12
159	1	12	man	54	7×7×5	Ⅱ	2.33333	4
